# Supplementary material for: Exploratory Genomic Marker Analysis of Virulence Patterns in Listeria monocytogenes Human and Food Isolates
Source: Foods. 2025 May 9;14(10):1669. doi: 10.3390/foods14101669 (PMC12110734; doi:10.3390/foods14101669)
Supplement: Supplementary file 1 [file foods-14-01669-s001.zip]

Archive with 1 entries (1 files):
- foods-3570891-supplementary.pdf
